# Supplementary material for: Quercetin Alleviates Toxicity Induced by High Levels of Copper in Porcine Follicular Granulosa Cells by Scavenging Reactive Oxygen Species and Improving Mitochondrial Function
Source: Animals (Basel). 2023 Aug 29;13(17):2745. doi: 10.3390/ani13172745 (PMC10486440; doi:10.3390/ani13172745)
Supplement: Supplementary file 1 [file animals-13-02745-s001.zip]

Archive with 1 entries (1 files):
- animals-2530403-supplementary.pdf
